# Supplementary material for: Effects of OsRCA Overexpression on Rubisco Activation State and Photosynthesis in Maize
Source: Plants (Basel). 2023 Apr 11;12(8):1614. doi: 10.3390/plants12081614 (PMC10142437; doi:10.3390/plants12081614)
Supplement: Supplementary file 1 [file plants-12-01614-s001.zip]

Archive with 1 entries (1 files):
- plants-2278479-supplementary.pdf
